# Supplementary material for: Quality of initial anticoagulant treatment and risk of CTEPH after acute pulmonary embolism
Source: PLoS One. 2020 Apr 28;15(4):e0232354. doi: 10.1371/journal.pone.0232354 (PMC7188241; doi:10.1371/journal.pone.0232354)
Supplement: S1 Dataset — (XLSX) [file pone.0232354.s001.xlsx]

## Sheet: Sheet1
Study number	Case/control	Age	TTR 1st PE, 3 months	Time under range 1st PE, 3 months	Time above range 1st PE, 3 months	TTR 1st PE, 6 months	Time under range 1st PE, 6 months	Time above range 1st PE, 6 months	TTR cutoff 50%, 3 months	TTR cutoff 50%, 6 months	TTR cutoff 60%, 3 months	TTR cutoff 60%, 6 months	TTR cutoff 70%, 3 months	TTR cutoff 70%, 6 months
2	Case	58	62.5	12.5	25	62.5	12.5	25	above	above	above	above	under	under
3	Case	55	100	0	0	100	0	0	above	above	above	above	above	above
5	Case	57	41.2	0	58.8	71.4	0	28.6	under	above	under	above	under	above
6	Case	25	58.2	14.3	27.5	44.3	7.8	47.9	above	under	under	under	under	under
7	Case	59	71.4	26.2	2.4	74.7	13.2	12.1	above	above	above	above	above	above
8	Case	55	96.6	0	3.4	98.3	0	1.7	above	above	above	above	above	above
8	Case	57	77.1	0	22.9	83.8	0	16.2	above	above	above	above	above	above
9	Case	55	52.8	6.7	40.4	54.7	3.4	41.9	above	above	under	under	under	under
10	Case	55	93.3	4.5	2.2	90.3	5.2	4.5	above	above	above	above	above	above
11	Case	53	89.3	4.8	6	79.3	2.3	18.4	above	above	above	above	above	above
12	Case	58	87.1	4.3	8.6	75.3	20.9	3.8	above	above	above	above	above	above
13	Case	55	32.6	0	67.4	48.3	0.6	51.1	under	under	under	under	under	under
13	Case	54	72.2	27.8	0	80.6	19.4	0	above	above	above	above	above	above
17	Case	52	25.3	60.4	14.3	34.3	58.6	7.2	under	under	under	under	under	under
18	Case	53	85.5	0	14.5	59.6	0	40.4	above	above	above	under	above	under
19	Case	52	100	0	0	100	0	0	above	above	above	above	above	above
21	Case	44	95.5	0	4.5	91.3	0	8.7	above	above	above	above	above	above
22	Case	51	42.5	23	34.5	50.3	32.8	16.9	under	above	under	under	under	under
23	Case	51	81.2	18.8	0	81.2	18.8	0	above	above	above	above	above	above
29	Case	49	87	13	0	87	13	0	above	above	above	above	above	above
30	Case	53	58.3	6	35.7	59.2	16.1	24.7	above	above	under	under	under	under
31	Case	52	79.5	7.2	13.3	90.2	3.5	6.4	above	above	above	above	above	above
32	Case	51	95	5	0	97	3	0	above	above	above	above	above	above
33	Case	52	4	0	96	50.6	1.4	48	under	above	under	under	under	under
34	Case	48	73.3	2.7	24	56.4	4.8	38.8	above	above	above	under	above	under
35	Case	52	70.5	2.3	27.3	50.6	16.9	32.6	above	above	above	under	above	under
36	Case	51	95.5	2.2	2.2	88	10.7	1.3	above	above	above	above	above	above
37	Case	27	57.6	4.7	37.6	65.8	2.7	31.5	above	above	under	above	under	under
38	Case	52	94.7	5.3	0	94.7	5.3	0	above	above	above	above	above	above
38	Case	47	100	0	0	100	0	0	above	above	above	above	above	above
39	Case	25	83.3	0	16.7	79.5	0	20.5	above	above	above	above	above	above
42	Case	50	79.8	20.2	0	77.1	22.9	0	above	above	above	above	above	above
44	Case	24	28.6	71.4	0	28.6	71.4	0	under	under	under	under	under	under
48	Case	47	64.4	8	27.6	66.3	7.6	26.1	above	above	above	above	under	under
50	Case	50	22	78	0	48.1	48.1	3.9	under	under	under	under	under	under
51	Case	48	36.8	41.4	21.8	52	24.9	23.2	under	above	under	under	under	under
53	Case	21	84.7	10.6	4.7	84.7	10.6	4.7	above	above	above	above	above	above
70	Case	25	48.3	46	5.7	48.3	46	5.7	under	under	under	under	under	under
70	Case	47	22	51.6	26.4	35.6	45	19.5	under	under	under	under	under	under
72	Case	49	91.5	3.7	4.9	68.6	1.7	29.7	above	above	above	above	above	under
73	Case	46	24.7	2.5	72.8	60.2	1.2	38.6	under	above	under	above	under	under
74	Case	45	94.1	5.9	0	97.1	2.9	0	above	above	above	above	above	above
75	Case	46	56.3	0	43.7	76.8	0	23.2	above	above	under	above	under	above
76	Case	47	93	0	7	67.9	0	32.1	above	above	above	above	above	under
76	Case	48				23.6	0	76.4		under		under		under
76	Case	45	71	29	0	78.6	21.4	0	above	above	above	above	above	above
77	Case	47	72.7	0	27.3	72.7	0	27.3	above	above	above	above	above	above
78	Case	47	55.7	0	44.3	67.5	0	32.5	above	above	under	above	under	under
79	Case	44	97.5	0	2.5	97.5	0	2.5	above	above	above	above	above	above
80	Case	43	74.1	21.2	4.7	82.7	14.2	3.1	above	above	above	above	above	above
100	Control	45	3.8	0	96.2	45.9	0	54.1	under	under	under	under	under	under
101	Control	46	86.8	0	13.2	91.2	0	8.8	above	above	above	above	above	above
101	Control	43	46.4	0	53.6	74.1	0	25.9	under	above	under	above	under	above
102	Control	43	88.1	0	11.9	94.3	0	5.7	above	above	above	above	above	above
102	Control	45				65.6	0	34.4		above		above		under
103	Control	24	33.8	64.9	1.3	46.3	37.3	16.4	under	under	under	under	under	under
104	Control	42	71.2	28.7	0	79.5	20.5	0	above	above	above	above	above	above
105	Control	44	100	0	0	100	0	0	above	above	above	above	above	above
106	Control	39	71.3	18.4	10.3	81.9	13	5.1	above	above	above	above	above	above
107	Control	41	100	0	0	62.9	37.1	0	above	above	above	above	above	under
108	Control	42	69.3	2.4	28.3	82.1	4.3	13.6	above	above	above	above	under	above
108	Control	21	75	25	0	83.6	14.7	1.7	above	above	above	above	above	above
109	Control	56	88.6	11.4	0	89.3	10.7	0	above	above	above	above	above	above
110	Control	40	63.1	2.4	34.5	81.6	1.1	17.2	above	above	above	above	under	above
111	Control	43	86.7	0	13.3	93.9	0	6.1	above	above	above	above	above	above
112	Control	43	93.1	6.9	0	94.8	5.2	0	above	above	above	above	above	above
113	Control	43	82.8	17.2	0	91.5	8.5	0	above	above	above	above	above	above
113	Control	19	92	8	0	84.3	15.7	0	above	above	above	above	above	above
113	Control	39	53.8	46.2	0	64.7	21.8	13.5	above	above	under	above	under	under
114	Control	39	96.4	3.6	0	77.6	22.4	0	above	above	above	above	above	above
115	Control	25				97	3	0		above		above		above
116	Control	25	61.6	19.2	19.2	56.4	35	8.6	above	above	above	under	under	under
117	Control	38	96.5	3.5	0	91.9	8.1	0	above	above	above	above	above	above
118	Control	38	84.3	0	15.7	60.1	0.6	39.3	above	above	above	above	above	under
119	Control	40	100	0	0	100	0	0	above	above	above	above	above	above
120	Control	36	27.6	39.5	32.9	38.6	46.4	15.1	under	under	under	under	under	under
121	Control	40	100	0	0	100	0	0	above	above	above	above	above	above
121	Control	37	86.8	13.2	0	72.9	23.5	3.6	above	above	above	above	above	above
122	Control	39	19.8	0	80.2	47.2	0	52.8	under	under	under	under	under	under
123	Control	36	46.5	8.5	45.1	24.8	3.7	71.4	under	under	under	under	under	under
124	Control	33	40	5	55	62.2	2.8	35	under	above	under	above	under	under
125	Control	24	30.4	0	69.6	69.8	0	30.2	under	above	under	above	under	under
126	Control	31	52.8	47.2	0	72.7	27.3	0	above	above	under	above	under	above
127	Control	33	55.8	1.3	42.9	51.5	0.6	47.9	above	above	under	under	under	under
128	Control	30	77.9	4.7	17.4	89.2	2.3	8.5	above	above	above	above	above	above
129	Control	30				94	6	0		above		above		above
130	Control	31	75.3	24.7	0	86.1	13.9	0	above	above	above	above	above	above
131	Control	30	88.4	11.6	0	94.3	5.7	0	above	above	above	above	above	above
132	Control	31	52.4	47.6	0	58	42	0	above	above	under	under	under	under
133	Control	30	44.3	37.5	18.2	67.9	19.6	12.5	under	above	under	above	under	under
134	Control		74.1	1.2	24.7	83.9	3.7	12.4	above	above	above	above	above	above
135	Control		87.1	12.9	0	93.2	6.8	0	above	above	above	above	above	above
136	Control		86.2	1.1	12.6	93.2	0.6	6.2	above	above	above	above	above	above
136	Control		95	0	5	96.2	0	3.8	above	above	above	above	above	above
137	Control		76.7	23.3	0	79	21	0	above	above	above	above	above	above
138	Control		52.6	47.4	0	68.8	31.2	0	above	above	under	above	under	under
139	Control		53.4	35.6	11	49.2	45.7	5.1	above	under	under	under	under	under
140	Control		100	0	0	63.3	0	36.7	above	above	above	above	above	under
141	Control		98.6	0	1.4	99.4	0	0.6	above	above	above	above	above	above
142	Control		78.6	0	21.4	83.8	4.5	11.7	above	above	above	above	above	above
143	Control		29.8	0	70.2	45.7	0	54.3	under	under	under	under	under	under
144	Control		81.5	0	18.5	85.1	0	14.9	above	above	above	above	above	above
145	Control		97.6	0	2.4	98.5	0	1.5	above	above	above	above	above	above
146	Control		64.1	0	35.9	70.7	1	28.3	above	above	above	above	under	above
147	Control		70.9	0	29.1	82.7	0	17.3	above	above	above	above	above	above
148	Control		100	0	0	100	0	0	above	above	above	above	above	above
149	Control		100	0	0	100	0	0	above	above	above	above	above	above
150	Control		100	0	0	100	0	0	above	above	above	above	above	above
151	Control		82.7	0	17.3	84.2	0	15.8	above	above	above	above	above	above
152	Control		44	18.7	37.4	42.7	18.2	39.1	under	under	under	under	under	under
153	Control		86.8	4.4	8.8	93.4	2.2	4.4	above	above	above	above	above	above
154	Control		55.4	39.8	4.8	50.3	31.8	17.9	above	above	under	under	under	under
155	Control		73.6	0	26.4	82.4	0	17.6	above	above	above	above	above	above
156	Control		100	0	0	89.4	0	10.6	above	above	above	above	above	above
157	Control		42.9	14.3	42.9	73.5	14.3	12.2	under	above	under	above	under	above
158	Control		46.4	53.6	0	47.9	52.1	0	under	under	under	under	under	under
159	Control		75.8	7.6	16.7	67.3	18.6	14.1	above	above	above	above	above	under
160	Control		100	0	0	71	0	29	above	above	above	above	above	above
161	Control		85.4	0	14.6	91.1	0	8.9	above	above	above	above	above	above
162	Control		68.8	31.2	0	68.8	31.2	0	above	above	above	above	under	under
163	Control		70.4	23.5	6.2	86	11.1	2.9	above	above	above	above	above	above
164	Control		90.8	0	9.2	90.8	0	9.2	above	above	above	above	above	above
165	Control		73.1	9	17.9	87.5	4.2	8.3	above	above	above	above	above	above
166	Control		35.4	62.2	2.4	59	34.8	6.2	under	above	under	under	under	under
167	Control		45.6	1.5	52.9	23.4	0.6	75.9	under	under	under	under	under	under
168	Control		29.1	63.3	7.6	61.2	34	4.8	under	above	under	above	under	under
169	Control		38.8	0	61.3	70.7	0	29.3	under	above	under	above	under	above
170	Control		86.2	13.8	0	88.2	6.8	5	above	above	above	above	above	above
171	Control		87.5	0	12.5	87.6	0	12.4	above	above	above	above	above	above
172	Control		90.1	4.2	5.6	94.3	2.1	3.5	above	above	above	above	above	above
173	Control		100	0	0	100	0	0	above	above	above	above	above	above
174	Control		18.4	0	81.6	54.5	5.2	40.3	under	above	under	under	under	under
175	Control		86.4	0	13.6	92.9	0	7.1	above	above	above	above	above	above
176	Control		78	20.7	1.2	85.5	13.9	0.6	above	above	above	above	above	above
177	Control		77.6	22.4	0	89.8	10.2	0	above	above	above	above	above	above
178	Control		31.1	0	68.9	65.3	0	34.7	under	above	under	above	under	under
179	Control		67.9	32.1	0	78.6	21.4	0	above	above	above	above	under	above
180	Control		82.3	17.7	0	74.3	10	15.7	above	above	above	above	above	above
181	Control		98.7	1.3	0	90.1	6.2	3.7	above	above	above	above	above	above
182	Control		45.6	0	54.4	65.9	0	34.1	under	above	under	above	under	under
183	Control		84.3	0	15.7	92.5	0	7.5	above	above	above	above	above	above
184	Control		100	0	0	71.6	28.4	0	above	above	above	above	above	above
185	Control		89.3	9.5	1.2	94.5	4.8	0.6	above	above	above	above	above	above
186	Control		78.1	21.9	0	79.1	9.8	11	above	above	above	above	above	above
187	Control		32.9	0	67.1	61.5	0	38.5	under	above	under	above	under	under
188	Control		61.9	0	38.1	78.5	0	21.5	above	above	above	above	under	above
189	Control		100	0	0	82.4	0	17.6	above	above	above	above	above	above
190	Control		29.9	57.1	13	67.7	26.3	6	under	above	under	above	under	under
191	Control		2.6	97.4	0	56.6	43.4	0	under	above	under	under	under	under
192	Control		80.8	19.2	0	91.1	8.9	0	above	above	above	above	above	above
193	Control		68.3	31.7	0	68.3	31.7	0	above	above	above	above	under	under
194	Control		100	0	0	100	0	0	above	above	above	above	above	above
195	Control		69.5	14.6	15.9	74.2	12.4	13.4	above	above	above	above	under	above
196	Control		88.2	0	11.8	76.5	0	23.5	above	above	above	above	above	above
197	Control		66.7	15.5	17.9	80.5	10.9	8.6	above	above	above	above	under	above
198	Control		100	0	0	98.6	1.4	0	above	above	above	above	above	above
199	Control		89.2	0	10.8	94.6	0	5.4	above	above	above	above	above	above
200	Control		60.5	36.8	2.6	81.9	16.9	1.2	above	above	above	above	under	above
201	Control		77.5	0	22.5	76.6	0	23.4	above	above	above	above	above	above
202	Control		100	0	0	82	0	18	above	above	above	above	above	above
203	Control		100	0	0	88	0	12	above	above	above	above	above	above
204	Control		61.1	31.9	6.9	65.3	15.6	19	above	above	above	above	under	under
205	Control		27.2	0	72.8	46.8	0	53.2	under	under	under	under	under	under
206	Control		98.8	0	1.2	99.3	0	0.7	above	above	above	above	above	above
207	Control		69.2	3.8	26.9	79.2	8.3	12.5	above	above	above	above	under	above
208	Control		100	0	0	100	0	0	above	above	above	above	above	above
209	Control		69.1	0	30.9	80.1	0	19.9	above	above	above	above	under	above
210	Control		97.6	2.4	0	76.3	23.7	0	above	above	above	above	above	above
211	Control		90	0	10	94.7	0	5.3	above	above	above	above	above	above
212	Control		100	0	0	92.5	0	7.5	above	above	above	above	above	above
213	Control		79.5	0	20.5	90.2	0	9.8	above	above	above	above	above	above
214	Control		81	8.3	10.7	90.2	4.3	5.5	above	above	above	above	above	above
215	Control		81.9	18.1	0	80.9	8.7	10.4	above	above	above	above	above	above
216	Control		70.7	17.1	12.2	86	8.1	5.8	above	above	above	above	above	above
217	Control		61.3	38.8	0	64.1	18.2	17.6	above	above	above	above	under	under
218	Control		54.1	44.6	1.4	46.5	52.3	1.2	above	under	under	under	under	under
219	Control		83.5	16.5	0	85	15	0	above	above	above	above	above	above
220	Control		100	0	0	100	0	0	above	above	above	above	above	above
221	Control		90	0	10	94.3	0	5.7	above	above	above	above	above	above
222	Control		100	0	0	59.9	0	40.1	above	above	above	under	above	under
223	Control		85.4	14.6	0	93.5	6.5	0	above	above	above	above	above	above
224	Control		54.2	45.8	0	75.1	24.9	0	above	above	under	above	under	above
225	Control		75.6	13.4	11	77.9	6.4	15.7	above	above	above	above	above	above
226	Control		79.3	14.6	6.1	69.8	7	23.3	above	above	above	above	above	under
227	Control		76.2	2.4	21.4	81	1.1	17.8	above	above	above	above	above	above
227	Control		83	3.4	13.6	75.8	1.7	22.5	above	above	above	above	above	above
227	Control		79.1	6.6	14.3	88.3	3.7	8	above	above	above	above	above	above
228	Control		58.1	41.9	0	57.6	42.4	0	above	above	under	under	under	under
229	Control		49.5	5.5	45.1	64.3	3.9	31.8	under	above	under	above	under	under
230	Control		70	0	30	83	0	17	above	above	above	above	above	above
231	Control		41.6	58.4	0	63.5	36.5	0	under	above	under	above	under	under
231	Control		41.6	58.4	0	63.5	36.5	0	under	above	under	above	under	under
232	Control		72	4.9	23.2	85.1	2.6	12.3	above	above	above	above	above	above
233	Control		63.9	20.5	15.7	54.3	20.1	25.6	above	above	above	under	under	under
234	Control		100	0	0	100	0	0	above	above	above	above	above	above
235	Control		100	0	0	81.8	12.2	6.1	above	above	above	above	above	above
236	Control		95	0	5	87.6	0	12.4	above	above	above	above	above	above
237	Control		34.4	51.5	14.1	47.2	39.9	12.8	under	under	under	under	under	under
238	Control		100	0	0	100	0	0	above	above	above	above	above	above
239	Control		90.1	0	9.9	95.3	0	4.7	above	above	above	above	above	above
240	Control		98.8	1.2	0	99.4	0.6	0	above	above	above	above	above	above
241	Control		45.7	54.3	0	53.1	46.9	0	under	above	under	under	under	under
242	Control		70.9	5.1	24.1	78.5	2.8	18.8	above	above	above	above	above	above
243	Control		70.7	24.4	4.9	61	11.6	27.3	above	above	above	above	above	under
244	Control		100	0	0	84.4	11	4.5	above	above	above	above	above	above
245	Control		89	0	11	89.5	0	10.5	above	above	above	above	above	above
246	Control		98.8	0	1.2	91.6	0	8.4	above	above	above	above	above	above
247	Control		75	7.5	17.5	88.2	3.5	8.2	above	above	above	above	above	above
248	Control		85.7	9.5	4.8	90.8	4.6	4.6	above	above	above	above	above	above
249	Control		53.2	46.8	0	71.7	22.3	6	above	above	under	above	under	above
